# Supplementary material for: Network pharmacology-based prediction of active compounds in the Wenyang Jiedu Huayu formula acting on acute-on-chronic liver failure with experimental support in vitro and in vivo
Source: Front Pharmacol. 2022 Oct 20;13:1003479. doi: 10.3389/fphar.2022.1003479 (PMC9631206; doi:10.3389/fphar.2022.1003479)
Supplement: Supplementary file 1 [file Table2.xlsx]

## Sheet: Supplemental Table S2
Table S2. information of each node in herb-compound-signaling
Herb	Compound	target pathway
Danshen	Baicalin	Hematopoietic cell lineage
	Baicalin	Toxoplasmosis
	Baicalin	Cytokine-cytokine receptor interaction
	Baicalin	Tuberculosis
	Baicalin	Epstein-Barr virus infection
	Baicalin	NF-kappa B signaling pathway
	Baicalin	T cell activation
	Baicalin	regulation of cell activation
	Baicalin	regulation of leukocyte activation
	Baicalin	leukocyte differentiation
	Baicalin	regulation of lymphocyte activation
	Baicalin	positive regulation of leukocyte activation
	Baicalin	positive regulation of cell activation
	Baicalin	regulation of cell adhesion
	Baicalin	lymphocyte activation
	Baicalin	immune response-activating signal transduction
	Baicalin	lymphocyte proliferation
	Baicalin	reactive oxygen species metabolic process
	Baicalin	positive regulation of MAPK cascade
	Baicalin	B cell proliferation
	Baicalin	Leishmaniasis
	Baicalin	Inflammatory bowel disease (IBD)
	Baicalin	Inflammatory bowel disease
	Baicalin	Influenza A
	Baicalin	Rheumatoid arthritis
	Baicalin	Phagosome
	Baicalin	leukocyte activation
	Baicalin	cell activation involved in immune response
	Baicalin	adaptive immune response
	Baicalin	positive regulation of cytokine production
	Baicalin	regulation of cytokine production
	Baicalin	myeloid leukocyte activation
	Baicalin	response to bacterium
	Baicalin	negative regulation of cytokine production
	Baicalin	response to interferon-gamma
	Isoimperatorin	positive regulation of cytokine production
	Isoimperatorin	regulation of cell adhesion
	Isoimperatorin	lymphocyte activation
	Isoimperatorin	regulation of cytokine production
	Isoimperatorin	reactive oxygen species metabolic process
	Isoimperatorin	B cell proliferation
	Luteolin	Hematopoietic cell lineage
	Luteolin	Toxoplasmosis
	Luteolin	Cytokine-cytokine receptor interaction
	Luteolin	Tuberculosis
	Luteolin	Epstein-Barr virus infection
	Luteolin	NF-kappa B signaling pathway
	Luteolin	T cell activation
	Luteolin	regulation of cell activation
	Luteolin	regulation of leukocyte activation
	Luteolin	leukocyte differentiation
	Luteolin	regulation of lymphocyte activation
	Luteolin	positive regulation of leukocyte activation
	Luteolin	positive regulation of cell activation
	Luteolin	regulation of cell adhesion
	Luteolin	lymphocyte activation
	Luteolin	immune response-activating signal transduction
	Luteolin	lymphocyte proliferation
	Luteolin	reactive oxygen species metabolic process
	Luteolin	positive regulation of MAPK cascade
	Luteolin	B cell proliferation
	Luteolin	Allograft rejection
	Luteolin	Asthma
	Luteolin	leukocyte activation
	Luteolin	cell activation involved in immune response
	Luteolin	adaptive immune response
	Luteolin	leukocyte cell-cell adhesion
	Luteolin	regulation of leukocyte cell-cell adhesion
	Luteolin	positive regulation of cytokine production
	Luteolin	regulation of cell-cell adhesion
	Luteolin	regulation of T cell activation
	Luteolin	regulation of cytokine production
	Luteolin	myeloid leukocyte activation
	Luteolin	Herpes simplex infection
	Luteolin	response to interferon-gamma
	Luteolin	Transcriptional misregulation in cancer
	Luteolin	myeloid cell activation
	Luteolin	myeloid leukocyte mediated immunity
	Luteolin	neutrophil activation
	Luteolin	granulocyte activation
	Luteolin	response to bacterium
	Miltirone	Hematopoietic cell lineage
	Miltirone	Th17 cell differentiation
	Miltirone	Toxoplasmosis
	Miltirone	Cytokine-cytokine receptor interaction
	Miltirone	Th1 and Th2 cell differentiation
	Miltirone	Tuberculosis
	Miltirone	Leishmaniasis
	Miltirone	Epstein-Barr virus infection
	Miltirone	Influenza A
	Miltirone	leukocyte activation
	Miltirone	cell activation involved in immune response
	Miltirone	leukocyte differentiation
	Miltirone	positive regulation of cytokine production
	Miltirone	myeloid cell activation
	Miltirone	myeloid leukocyte mediated immunity
	Miltirone	neutrophil activation
	Miltirone	regulation of cell adhesion
	Miltirone	granulocyte activation
	Miltirone	regulation of cell-cell adhesion
	Miltirone	lymphocyte activation
	Miltirone	regulation of cytokine production
	Miltirone	myeloid leukocyte activation
	Miltirone	response to bacterium
	Miltirone	lymphocyte proliferation
	Miltirone	reactive oxygen species metabolic process
	Miltirone	positive regulation of MAPK cascade
	Miltirone	B cell proliferation
	Tanshinone IIA	Transcriptional misregulation in cancer
	Tanshinone IIA	response to bacterium
	Tanshinone IIA	reactive oxygen species metabolic process
Baizhu	Acridine	Hematopoietic cell lineage
	Acridine	Transcriptional misregulation in cancer
	Acridine	Epstein-Barr virus infection
	Acridine	reactive oxygen species metabolic process
	Acridine	positive regulation of MAPK cascade
	Acridine	B cell proliferation
	Atractylenolide I	Hematopoietic cell lineage
	Atractylenolide I	Toxoplasmosis
	Atractylenolide I	Cytokine-cytokine receptor interaction
	Atractylenolide I	Tuberculosis
	Atractylenolide I	Epstein-Barr virus infection
	Atractylenolide I	NF-kappa B signaling pathway
	Atractylenolide I	T cell activation
	Atractylenolide I	regulation of cell activation
	Atractylenolide I	regulation of leukocyte activation
	Atractylenolide I	leukocyte differentiation
	Atractylenolide I	regulation of lymphocyte activation
	Atractylenolide I	positive regulation of leukocyte activation
	Atractylenolide I	positive regulation of cell activation
	Atractylenolide I	regulation of cell adhesion
	Atractylenolide I	lymphocyte activation
	Atractylenolide I	immune response-activating signal transduction
	Atractylenolide I	lymphocyte proliferation
	Atractylenolide I	reactive oxygen species metabolic process
	Atractylenolide I	positive regulation of MAPK cascade
	Atractylenolide I	B cell proliferation
	Diisobutyl phthalate	Hematopoietic cell lineage
	Diisobutyl phthalate	Toxoplasmosis
	Diisobutyl phthalate	Cytokine-cytokine receptor interaction
	Diisobutyl phthalate	Tuberculosis
	Diisobutyl phthalate	Epstein-Barr virus infection
	Diisobutyl phthalate	NF-kappa B signaling pathway
	Diisobutyl phthalate	T cell activation
	Diisobutyl phthalate	regulation of cell activation
	Diisobutyl phthalate	regulation of leukocyte activation
	Diisobutyl phthalate	leukocyte differentiation
	Diisobutyl phthalate	regulation of lymphocyte activation
	Diisobutyl phthalate	positive regulation of leukocyte activation
	Diisobutyl phthalate	positive regulation of cell activation
	Diisobutyl phthalate	regulation of cell adhesion
	Diisobutyl phthalate	lymphocyte activation
	Diisobutyl phthalate	immune response-activating signal transduction
	Diisobutyl phthalate	lymphocyte proliferation
	Diisobutyl phthalate	reactive oxygen species metabolic process
	Diisobutyl phthalate	positive regulation of MAPK cascade
	Diisobutyl phthalate	B cell proliferation
	Diisobutyl phthalate	adaptive immune response
	Diisobutyl phthalate	myeloid leukocyte mediated immunity
	Diisobutyl phthalate	regulation of T cell activation
	Diisobutyl phthalate	myeloid leukocyte activation
	Diisobutyl phthalate	Transcriptional misregulation in cancer
	Diisobutyl phthalate	Human T-cell leukemia virus 1 infection
	Diisobutyl phthalate	HTLV-I infection
	Diisobutyl phthalate	response to bacterium
	Diisobutyl phthalate	Influenza A
	Diisobutyl phthalate	leukocyte activation
	Diisobutyl phthalate	cell activation involved in immune response
	Diisobutyl phthalate	myeloid cell activation
	Diisobutyl phthalate	neutrophil activation
	Diisobutyl phthalate	granulocyte activation
	Diisobutyl phthalate	Th17 cell differentiation
	Diisobutyl phthalate	Th1 and Th2 cell differentiation
	Diisobutyl phthalate	Inflammatory bowel disease (IBD)
	Diisobutyl phthalate	Inflammatory bowel disease
	Diisobutyl phthalate	leukocyte cell-cell adhesion
	Diisobutyl phthalate	regulation of leukocyte cell-cell adhesion
	Diisobutyl phthalate	positive regulation of cytokine production
	Diisobutyl phthalate	regulation of cell-cell adhesion
	Diisobutyl phthalate	regulation of cytokine production
	Diisobutyl phthalate	regulation of adaptive immune response
Chishao	Baicalein	Hematopoietic cell lineage
	Baicalein	Toxoplasmosis
	Baicalein	Cytokine-cytokine receptor interaction
	Baicalein	Tuberculosis
	Baicalein	Epstein-Barr virus infection
	Baicalein	NF-kappa B signaling pathway
	Baicalein	T cell activation
	Baicalein	regulation of cell activation
	Baicalein	regulation of leukocyte activation
	Baicalein	leukocyte differentiation
	Baicalein	regulation of lymphocyte activation
	Baicalein	positive regulation of leukocyte activation
	Baicalein	positive regulation of cell activation
	Baicalein	regulation of cell adhesion
	Baicalein	lymphocyte activation
	Baicalein	immune response-activating signal transduction
	Baicalein	lymphocyte proliferation
	Baicalein	reactive oxygen species metabolic process
	Baicalein	positive regulation of MAPK cascade
	Baicalein	B cell proliferation
	Baicalein	positive regulation of cytokine production
	Baicalein	regulation of cytokine production
	Baicalein	Transcriptional misregulation in cancer
	Baicalein	leukocyte activation
	Baicalein	cell activation involved in immune response
	Baicalein	myeloid cell activation
	Baicalein	myeloid leukocyte mediated immunity
	Baicalein	neutrophil activation
	Baicalein	granulocyte activation
	Baicalein	myeloid leukocyte activation
	Baicalein	response to bacterium
	Cianidanol	Hematopoietic cell lineage
	Cianidanol	Toxoplasmosis
	Cianidanol	Cytokine-cytokine receptor interaction
	Cianidanol	Tuberculosis
	Cianidanol	Epstein-Barr virus infection
	Cianidanol	NF-kappa B signaling pathway
	Cianidanol	T cell activation
	Cianidanol	regulation of cell activation
	Cianidanol	regulation of leukocyte activation
	Cianidanol	leukocyte differentiation
	Cianidanol	regulation of lymphocyte activation
	Cianidanol	positive regulation of leukocyte activation
	Cianidanol	positive regulation of cell activation
	Cianidanol	regulation of cell adhesion
	Cianidanol	lymphocyte activation
	Cianidanol	immune response-activating signal transduction
	Cianidanol	lymphocyte proliferation
	Cianidanol	reactive oxygen species metabolic process
	Cianidanol	positive regulation of MAPK cascade
	Cianidanol	B cell proliferation
	Cianidanol	adaptive immune response
	Cianidanol	regulation of cytokine production
	Cianidanol	response to bacterium
	Cianidanol	Th17 cell differentiation
	Cianidanol	Th1 and Th2 cell differentiation
	Cianidanol	Human T-cell leukemia virus 1 infection
	Cianidanol	leukocyte cell-cell adhesion
	Cianidanol	regulation of leukocyte cell-cell adhesion
	Cianidanol	positive regulation of cytokine production
	Cianidanol	regulation of cell-cell adhesion
	Cianidanol	regulation of T cell activation
	Cianidanol	regulation of adaptive immune response
	Cianidanol	Transcriptional misregulation in cancer
	Cianidanol	HTLV-I infection
	Cianidanol	Leishmaniasis
	Cianidanol	Inflammatory bowel disease (IBD)
	Cianidanol	Inflammatory bowel disease
	Cianidanol	Influenza A
	Cianidanol	Rheumatoid arthritis
	Cianidanol	Phagosome
	Cianidanol	leukocyte activation
	Cianidanol	cell activation involved in immune response
	Cianidanol	myeloid leukocyte activation
	Cianidanol	negative regulation of cytokine production
	Cianidanol	response to interferon-gamma
YiYiRen	Cholesterol	Cytokine-cytokine receptor interaction
	Cholesterol	Hematopoietic cell lineage
	Cholesterol	Toxoplasmosis
	Cholesterol	Tuberculosis
	Cholesterol	Epstein-Barr virus infection
	Cholesterol	NF-kappa B signaling pathway
	Cholesterol	T cell activation
	Cholesterol	regulation of cell activation
	Cholesterol	regulation of leukocyte activation
	Cholesterol	leukocyte differentiation
	Cholesterol	regulation of lymphocyte activation
	Cholesterol	positive regulation of leukocyte activation
	Cholesterol	positive regulation of cell activation
	Cholesterol	regulation of cell adhesion
	Cholesterol	lymphocyte activation
	Cholesterol	immune response-activating signal transduction
	Cholesterol	lymphocyte proliferation
	Cholesterol	reactive oxygen species metabolic process
	Cholesterol	positive regulation of MAPK cascade
	Cholesterol	B cell proliferation
	Cholesterol	Transcriptional misregulation in cancer
	Cholesterol	Allograft rejection
	Cholesterol	Asthma
	Cholesterol	leukocyte activation
	Cholesterol	cell activation involved in immune response
	Cholesterol	adaptive immune response
	Cholesterol	leukocyte cell-cell adhesion
	Cholesterol	regulation of leukocyte cell-cell adhesion
	Cholesterol	positive regulation of cytokine production
	Cholesterol	regulation of cell-cell adhesion
	Cholesterol	regulation of T cell activation
	Cholesterol	regulation of cytokine production
	Cholesterol	myeloid leukocyte activation
	Cholesterol	response to bacterium
	Cholesterol	Th17 cell differentiation
	Cholesterol	Th1 and Th2 cell differentiation
	Cholesterol	Leishmaniasis
	Cholesterol	Influenza A
	Cholesterol	myeloid cell activation
	Cholesterol	myeloid leukocyte mediated immunity
	Cholesterol	neutrophil activation
	Cholesterol	granulocyte activation
	Cholesterol	Inflammatory bowel disease (IBD)
	Cholesterol	Inflammatory bowel disease
	Cholesterol	Rheumatoid arthritis
	Cholesterol	Phagosome
	Cholesterol	negative regulation of cytokine production
	Cholesterol	response to interferon-gamma
	Demecolcine	Transcriptional misregulation in cancer
	Demecolcine	NF-kappa B signaling pathway
	Demecolcine	B cell proliferation
	Demecolcine	Hematopoietic cell lineage
	Demecolcine	Toxoplasmosis
	Demecolcine	positive regulation of cytokine production
	Demecolcine	regulation of cytokine production
	Demecolcine	immune response-activating signal transduction
	Demecolcine	lymphocyte proliferation
	Demecolcine	Cytokine-cytokine receptor interaction
	Demecolcine	Influenza A
	Demecolcine	Rheumatoid arthritis
	Demecolcine	Herpes simplex infection
	Demecolcine	T cell activation
	Demecolcine	regulation of cell activation
	Demecolcine	regulation of leukocyte activation
	Demecolcine	leukocyte cell-cell adhesion
	Demecolcine	regulation of lymphocyte activation
	Demecolcine	regulation of leukocyte cell-cell adhesion
	Demecolcine	positive regulation of leukocyte activation
	Demecolcine	positive regulation of cell activation
	Demecolcine	neutrophil activation
	Demecolcine	regulation of cell adhesion
	Demecolcine	granulocyte activation
	Demecolcine	regulation of cell-cell adhesion
	Demecolcine	regulation of T cell activation
	Demecolcine	lymphocyte activation
	Demecolcine	myeloid leukocyte activation
	Demecolcine	response to bacterium
	Demecolcine	reactive oxygen species metabolic process
	Demecolcine	positive regulation of MAPK cascade
	Demecolcine	response to interferon-gamma
	Demecolcine	Epstein-Barr virus infection
	Demecolcine	leukocyte activation
	Demecolcine	cell activation involved in immune response
	Demecolcine	myeloid cell activation
	Demecolcine	myeloid leukocyte mediated immunity
	Demecolcine	adaptive immune response
	Demecolcine	leukocyte differentiation
	Demecolcine	negative regulation of cytokine production
	Demecolcine	regulation of adaptive immune response
	Demecolcine	Th17 cell differentiation
	Demecolcine	Human T-cell leukemia virus 1 infection
	Demecolcine	HTLV-I infection
	Demecolcine	Leishmaniasis
	Demecolcine	Tuberculosis
	Demecolcine	Phagosome
	Demecolcine	Inflammatory bowel disease (IBD)
	Demecolcine	Inflammatory bowel disease
YinChen	Genkwanin	positive regulation of cytokine production
	Genkwanin	regulation of cell adhesion
	Genkwanin	lymphocyte activation
	Genkwanin	regulation of cytokine production
	Genkwanin	reactive oxygen species metabolic process
	Genkwanin	B cell proliferation
	Isorhamnetin	Hematopoietic cell lineage
	Isorhamnetin	Toxoplasmosis
	Isorhamnetin	Cytokine-cytokine receptor interaction
	Isorhamnetin	Tuberculosis
	Isorhamnetin	Epstein-Barr virus infection
	Isorhamnetin	NF-kappa B signaling pathway
	Isorhamnetin	T cell activation
	Isorhamnetin	regulation of cell activation
	Isorhamnetin	regulation of leukocyte activation
	Isorhamnetin	leukocyte differentiation
	Isorhamnetin	regulation of lymphocyte activation
	Isorhamnetin	positive regulation of leukocyte activation
	Isorhamnetin	positive regulation of cell activation
	Isorhamnetin	regulation of cell adhesion
	Isorhamnetin	lymphocyte activation
	Isorhamnetin	immune response-activating signal transduction
	Isorhamnetin	lymphocyte proliferation
	Isorhamnetin	reactive oxygen species metabolic process
	Isorhamnetin	positive regulation of MAPK cascade
	Isorhamnetin	B cell proliferation
	Isorhamnetin	positive regulation of cytokine production
	Isorhamnetin	regulation of cytokine production
	Quercetin	B cell proliferation
	Quercetin	leukocyte activation
	Quercetin	cell activation involved in immune response
	Quercetin	myeloid cell activation
	Quercetin	myeloid leukocyte mediated immunity
	Quercetin	neutrophil activation
	Quercetin	granulocyte activation
	Quercetin	myeloid leukocyte activation
	Quercetin	response to bacterium
	Quercetin	reactive oxygen species metabolic process
	Quercetin	Hematopoietic cell lineage
	Quercetin	Toxoplasmosis
	Quercetin	Epstein-Barr virus infection
	Quercetin	NF-kappa B signaling pathway
	Quercetin	Influenza A
	Quercetin	immune response-activating signal transduction
	Quercetin	positive regulation of MAPK cascade
	Quercetin	Th17 cell differentiation
	Quercetin	Cytokine-cytokine receptor interaction
	Quercetin	Th1 and Th2 cell differentiation
	Quercetin	Tuberculosis
	Quercetin	Leishmaniasis
	Quercetin	leukocyte differentiation
	Quercetin	positive regulation of cytokine production
	Quercetin	regulation of cell adhesion
	Quercetin	regulation of cell-cell adhesion
	Quercetin	lymphocyte activation
	Quercetin	regulation of cytokine production
	Quercetin	lymphocyte proliferation
	Quercetin	Transcriptional misregulation in cancer
	Quercetin	Human T-cell leukemia virus 1 infection
	Quercetin	HTLV-I infection
	Quercetin	negative regulation of cytokine production
	Quercetin	T cell activation
	Quercetin	regulation of cell activation
	Quercetin	regulation of leukocyte activation
	Quercetin	adaptive immune response
	Quercetin	leukocyte cell-cell adhesion
	Quercetin	regulation of lymphocyte activation
	Quercetin	regulation of leukocyte cell-cell adhesion
	Quercetin	positive regulation of leukocyte activation
	Quercetin	positive regulation of cell activation
	Quercetin	regulation of T cell activation
	Quercetin	regulation of adaptive immune response
	Quercetin	Inflammatory bowel disease (IBD)
	Quercetin	Inflammatory bowel disease
	Quercetin	Herpes simplex infection
	Quercetin	response to interferon-gamma
	Quercetin	Rheumatoid arthritis
	Quercetin	Allograft rejection
	Quercetin	Asthma
	Quercetin	Phagosome
Fuzi	Linoleic acid	Cytokine-cytokine receptor interaction
	Linoleic acid	Hematopoietic cell lineage
	Linoleic acid	Toxoplasmosis
	Linoleic acid	Tuberculosis
	Linoleic acid	Epstein-Barr virus infection
	Linoleic acid	NF-kappa B signaling pathway
	Linoleic acid	T cell activation
	Linoleic acid	regulation of cell activation
	Linoleic acid	regulation of leukocyte activation
	Linoleic acid	leukocyte differentiation
	Linoleic acid	regulation of lymphocyte activation
	Linoleic acid	positive regulation of leukocyte activation
	Linoleic acid	positive regulation of cell activation
	Linoleic acid	regulation of cell adhesion
	Linoleic acid	lymphocyte activation
	Linoleic acid	immune response-activating signal transduction
	Linoleic acid	lymphocyte proliferation
	Linoleic acid	reactive oxygen species metabolic process
	Linoleic acid	positive regulation of MAPK cascade
	Linoleic acid	B cell proliferation
	Linoleic acid	Transcriptional misregulation in cancer
	Linoleic acid	leukocyte activation
	Linoleic acid	cell activation involved in immune response
	Linoleic acid	myeloid cell activation
	Linoleic acid	myeloid leukocyte mediated immunity
	Linoleic acid	neutrophil activation
	Linoleic acid	granulocyte activation
	Linoleic acid	myeloid leukocyte activation
	Linoleic acid	response to bacterium
