# Supplementary material for: Network pharmacology-based prediction of active compounds in the Wenyang Jiedu Huayu formula acting on acute-on-chronic liver failure with experimental support in vitro and in vivo
Source: Front Pharmacol. 2022 Oct 20;13:1003479. doi: 10.3389/fphar.2022.1003479 (PMC9631206; doi:10.3389/fphar.2022.1003479)
Supplement: Supplementary file 2 [file Table3.xlsx]

## Sheet: Supplemental Table S3
Table S3. information of each node in herb-signaling-target networks
Herbs	pathway	target gene
DanShen	Toxoplasmosis	BCl-2	TLR4	CYP1B1	CD40LG	CD74	MMP9	MAOA	SLC2A3	HPGD	MAPK14	GADD45A
	Cytokine-cytokine receptor interaction
	Tuberculosis
	Epstein-Barr virus infection
	NF-kappa B signaling pathway
	T cell activation
	regulation of cell activation
	regulation of leukocyte activation
	leukocyte differentiation
	regulation of lymphocyte activation
	positive regulation of leukocyte activation
	positive regulation of cell activation
	regulation of cell adhesion
	lymphocyte activation
	immune response-activating signal transduction
	lymphocyte proliferation
	reactive oxygen species metabolic process
	positive regulation of MAPK cascade
	B cell proliferation
	Leishmaniasis
	Inflammatory bowel disease (IBD)
	Inflammatory bowel disease
	Influenza A
	Rheumatoid arthritis
	Phagosome
	leukocyte activation
	cell activation involved in immune response
	adaptive immune response
	positive regulation of cytokine production
	regulation of cytokine production
	myeloid leukocyte activation
	response to bacterium
	negative regulation of cytokine production
	response to interferon-gamma
	Allograft rejection
	Asthma
	leukocyte cell-cell adhesion
	regulation of leukocyte cell-cell adhesion
	regulation of cell-cell adhesion
	regulation of T cell activation
	Herpes simplex infection
	Transcriptional misregulation in cancer
	myeloid cell activation
	myeloid leukocyte mediated immunity
	neutrophil activation
	granulocyte activation
	Th17 cell differentiation
	Th1 and Th2 cell differentiation
BaiZhu	Hematopoietic cell lineage	GADD45A	CAMK4	CCND2	FKBP5	HSPA8	IL4R	PYGL
	Transcriptional misregulation in cancer
	Epstein-Barr virus infection
	reactive oxygen species metabolic process
	positive regulation of MAPK cascade
	B cell proliferation
	Toxoplasmosis
	Cytokine-cytokine receptor interaction
	Tuberculosis
	NF-kappa B signaling pathway
	T cell activation
	regulation of cell activation
	regulation of leukocyte activation
	leukocyte differentiation
	regulation of lymphocyte activation
	positive regulation of leukocyte activation
	positive regulation of cell activation
	regulation of cell adhesion
	lymphocyte activation
	immune response-activating signal transduction
	lymphocyte proliferation
	adaptive immune response
	myeloid leukocyte mediated immunity
	regulation of T cell activation
	myeloid leukocyte activation
	Human T-cell leukemia virus 1 infection
	HTLV-I infection
	response to bacterium
	Influenza A
	leukocyte activation
	cell activation involved in immune response
	myeloid cell activation
	neutrophil activation
	granulocyte activation
	Th17 cell differentiation
	Th1 and Th2 cell differentiation
	Inflammatory bowel disease (IBD)
	Inflammatory bowel disease
	leukocyte cell-cell adhesion
	regulation of leukocyte cell-cell adhesion
	positive regulation of cytokine production
	regulation of cell-cell adhesion
	regulation of cytokine production
	regulation of adaptive immune response
ChiShao	Hematopoietic cell lineage	MGAM	BTN3A1	CCR4	CD4	CLEC4E	IL2RB	IRS2	ABCA1
	Toxoplasmosis
	Cytokine-cytokine receptor interaction
	Tuberculosis
	Epstein-Barr virus infection
	NF-kappa B signaling pathway
	T cell activation
	regulation of cell activation
	regulation of leukocyte activation
	leukocyte differentiation
	regulation of lymphocyte activation
	positive regulation of leukocyte activation
	positive regulation of cell activation
	regulation of cell adhesion
	lymphocyte activation
	immune response-activating signal transduction
	lymphocyte proliferation
	reactive oxygen species metabolic process
	positive regulation of MAPK cascade
	B cell proliferation
	positive regulation of cytokine production
	regulation of cytokine production
	Transcriptional misregulation in cancer
	leukocyte activation
	cell activation involved in immune response
	myeloid cell activation
	myeloid leukocyte mediated immunity
	neutrophil activation
	granulocyte activation
	myeloid leukocyte activation
	response to bacterium
	Leishmaniasis
	Inflammatory bowel disease (IBD)
	Inflammatory bowel disease
	Influenza A
	Rheumatoid arthritis
	Phagosome
	adaptive immune response
	negative regulation of cytokine production
	response to interferon-gamma
	Th17 cell differentiation
	Th1 and Th2 cell differentiation
	Human T-cell leukemia virus 1 infection
	leukocyte cell-cell adhesion
	regulation of leukocyte cell-cell adhesion
	regulation of cell-cell adhesion
	regulation of T cell activation
	regulation of adaptive immune response
	HTLV-I infection
YiYiRen	Cytokine-cytokine receptor interaction	BCL2A1	GZMA	GZMB	SORT1	RORA	BIRC3	CCL5	CD44	CEACAM1	DOCK4	EOMES	ERAP2	F5	GBP1	GRAP2	IGHM	IL1R1	IL7R	ITGA4	ITGAM	SLAMF1	SOCS3
	Hematopoietic cell lineage
	Toxoplasmosis
	Tuberculosis
	Epstein-Barr virus infection
	NF-kappa B signaling pathway
	T cell activation
	regulation of cell activation
	regulation of leukocyte activation
	leukocyte differentiation
	regulation of lymphocyte activation
	positive regulation of leukocyte activation
	positive regulation of cell activation
	regulation of cell adhesion
	lymphocyte activation
	immune response-activating signal transduction
	lymphocyte proliferation
	reactive oxygen species metabolic process
	positive regulation of MAPK cascade
	B cell proliferation
	Transcriptional misregulation in cancer
	Allograft rejection
	Asthma
	leukocyte activation
	cell activation involved in immune response
	adaptive immune response
	leukocyte cell-cell adhesion
	regulation of leukocyte cell-cell adhesion
	positive regulation of cytokine production
	regulation of cell-cell adhesion
	regulation of T cell activation
	regulation of cytokine production
	myeloid leukocyte activation
	response to bacterium
	Th17 cell differentiation
	Th1 and Th2 cell differentiation
	Leishmaniasis
	Influenza A
	myeloid cell activation
	myeloid leukocyte mediated immunity
	neutrophil activation
	granulocyte activation
	Inflammatory bowel disease (IBD)
	Inflammatory bowel disease
	Rheumatoid arthritis
	Phagosome
	negative regulation of cytokine production
	response to interferon-gamma
	Herpes simplex infection
	regulation of adaptive immune response
	Human T-cell leukemia virus 1 infection
	HTLV-I infection
YinChen	positive regulation of cytokine production	LMAN1	LRG1	MAP2K6	MYBL1	ORM1	ORM2	PDK4	PRKCH	PRKCQ	RASGRP1	RPSA	SERPINB1	SLC38A1	SRSF7	CCR7	CD3D	CX3CR1	DPP4	ETS2	FCER1G	FGL2	GRB10	HGF	HLA-DMA	HLA-DQA1	HLA-DRB1	HP	IFI6	IL1R2	IL1RAP	IL1RL1	KIF1B	KIF2A	LEF1	ADAM9	ALPL	ARG1	ATP6V1C1	TLR2	TUBB1	VNN1
	regulation of cell adhesion
	lymphocyte activation
	regulation of cytokine production
	reactive oxygen species metabolic process
	B cell proliferation
	Hematopoietic cell lineage
	Toxoplasmosis
	Cytokine-cytokine receptor interaction
	Tuberculosis
	Epstein-Barr virus infection
	NF-kappa B signaling pathway
	T cell activation
	regulation of cell activation
	regulation of leukocyte activation
	leukocyte differentiation
	regulation of lymphocyte activation
	positive regulation of leukocyte activation
	positive regulation of cell activation
	immune response-activating signal transduction
	lymphocyte proliferation
	positive regulation of MAPK cascade
	leukocyte activation
	cell activation involved in immune response
	myeloid cell activation
	myeloid leukocyte mediated immunity
	neutrophil activation
	granulocyte activation
	myeloid leukocyte activation
	response to bacterium
	Influenza A
	Th17 cell differentiation
	Th1 and Th2 cell differentiation
	Leishmaniasis
	regulation of cell-cell adhesion
	Transcriptional misregulation in cancer
	Human T-cell leukemia virus 1 infection
	HTLV-I infection
	negative regulation of cytokine production
	adaptive immune response
	leukocyte cell-cell adhesion
	regulation of leukocyte cell-cell adhesion
	regulation of T cell activation
	regulation of adaptive immune response
	Inflammatory bowel disease (IBD)
	Inflammatory bowel disease
	Herpes simplex infection
	response to interferon-gamma
	Rheumatoid arthritis
	Allograft rejection
	Asthma
	Phagosome
Fuzi	Cytokine-cytokine receptor interaction
	Hematopoietic cell lineage
	Toxoplasmosis
	Tuberculosis
	Epstein-Barr virus infection
	NF-kappa B signaling pathway
	T cell activation
	regulation of cell activation
	regulation of leukocyte activation
	leukocyte differentiation
	regulation of lymphocyte activation
	positive regulation of leukocyte activation
	positive regulation of cell activation
	regulation of cell adhesion
	lymphocyte activation
	immune response-activating signal transduction
	lymphocyte proliferation
	reactive oxygen species metabolic process
	positive regulation of MAPK cascade
	B cell proliferation
	Transcriptional misregulation in cancer
	leukocyte activation
	cell activation involved in immune response
	myeloid cell activation
	myeloid leukocyte mediated immunity
	neutrophil activation
	granulocyte activation
	myeloid leukocyte activation
	response to bacterium
