# Supplementary material for: Network pharmacology-based prediction of active compounds in the Wenyang Jiedu Huayu formula acting on acute-on-chronic liver failure with experimental support in vitro and in vivo
Source: Front Pharmacol. 2022 Oct 20;13:1003479. doi: 10.3389/fphar.2022.1003479 (PMC9631206; doi:10.3389/fphar.2022.1003479)
Supplement: Supplementary file 3 [file Table1.csv]

Table S1. The drug targeted 105 DEGs in GSE142255
Gene	logFC	Regulation	P.Value	adj.P.Val
ASPH	2.162	Up	1.22E-12	3.65E-08
ARG1	3.709	Up	5.03E-12	4.22E-08
CCND2	-1.355	Down	5.39E-12	4.22E-08
MYBL1	-2.481	Down	2.07E-11	8.12E-08
IL1R2	2.77	Up	3.50E-11	1.06E-07
EOMES	-1.24	Down	8.77E-11	1.93E-07
GRB10	1.591	Up	2.10E-10	3.08E-07
FKBP5	2.05	Up	2.47E-10	3.35E-07
GZMA	-2.627	Down	2.77E-10	3.49E-07
SLAMF1	-1.095	Down	4.27E-10	4.61E-07
KIF1B	1.553	Up	7.63E-10	6.57E-07
GADD45A	1.547	Up	9.78E-10	7.67E-07
MMP9	2.1	Up	1.10E-09	8.14E-07
CD3D	-1.807	Down	1.10E-09	8.14E-07
PGD	1.147	Up	1.28E-09	9.22E-07
FCER1G	1.275	Up	3.52E-09	1.80E-06
ITGAM	1.098	Up	6.52E-09	2.78E-06
SLC38A1	-1.66	Down	6.98E-09	2.86E-06
SORT1	1.945	Up	8.17E-09	3.17E-06
IL2RB	-1.072	Down	9.36E-09	3.44E-06
MKNK1	1.406	Up	1.31E-08	4.29E-06
PRKCQ	-1.276	Down	1.39E-08	4.48E-06
KLHL2	1.877	Up	1.66E-08	5.01E-06
PRKCH	-1.603	Down	1.73E-08	5.18E-06
RORA	-1.117	Down	1.76E-08	5.18E-06
BTN3A1	-1.244	Down	2.04E-08	5.79E-06
VNN1	2.903	Up	2.20E-08	6.03E-06
ST6GAL1	-1.146	Down	3.06E-08	7.38E-06
CCL5	-2.269	Down	3.24E-08	7.56E-06
ADAM9	1.571	Up	3.45E-08	7.86E-06
SERPINB1	1.093	Up	4.63E-08	9.27E-06
GZMB	-1.553	Down	4.65E-08	9.28E-06
CD40LG	-1.23	Down	5.06E-08	9.75E-06
F5	1.249	Up	5.59E-08	1.04E-05
ALPL	1.741	Up	6.15E-08	1.10E-05
IL1RL1	1.464	Up	6.23E-08	1.10E-05
BIRC3	-1.4	Down	7.77E-08	1.29E-05
BCAT1	1.481	Up	8.31E-08	1.35E-05
MAP2K6	1.371	Up	8.38E-08	1.35E-05
RASGRP1	-1.767	Down	9.97E-08	1.52E-05
SLAMF7	-1.368	Down	1.07E-07	1.58E-05
ATP9A	1.334	Up	1.12E-07	1.62E-05
PFKFB3	1.734	Up	1.79E-07	2.21E-05
ETS2	1.371	Up	1.94E-07	2.34E-05
PYGL	1.173	Up	1.98E-07	2.37E-05
LDHB	-1.305	Down	2.02E-07	2.41E-05
MAPK14	1.211	Up	2.22E-07	2.57E-05
DPP4	-1.087	Down	2.70E-07	2.94E-05
SOCS3	1.357	Up	4.30E-07	4.02E-05
RPSA	-1.093	Down	5.39E-07	4.67E-05
CD44	1.212	Up	6.19E-07	5.09E-05
BCL2	-1.425	Down	8.06E-07	6.06E-05
ITGA4	-1.452	Down	1.27E-06	8.28E-05
CLEC4E	1.301	Up	1.44E-06	8.97E-05
LMAN1	-1.231	Down	1.55E-06	9.49E-05
MGAM	1.613	Up	1.56E-06	9.52E-05
LEF1	-1.58	Down	1.59E-06	9.61E-05
IRS2	1.088	Up	1.69E-06	1.00E-04
HP	1.547	Up	1.80E-06	1.04E-04
HGF	1.321	Up	2.30E-06	1.20E-04
IL1R1	1.427	Up	2.52E-06	1.27E-04
ATP6V1C1	1.146	Up	3.33E-06	1.55E-04
SLC2A3	1.242	Up	3.53E-06	1.61E-04
HLA-DQA1	-1.476	Down	4.34E-06	1.86E-04
CAMK4	-1.099	Down	4.54E-06	1.91E-04
SRSF7	-1.052	Down	4.85E-06	2.00E-04
IDI1	1.149	Up	4.94E-06	2.02E-04
HPGD	2.05	Up	5.24E-06	2.10E-04
CEACAM1	1.888	Up	5.47E-06	2.17E-04
CYP1B1	1.982	Up	6.02E-06	2.30E-04
CCR4	-1.346	Down	6.24E-06	2.37E-04
IL4R	1.129	Up	7.10E-06	2.59E-04
HLA-DMA	-1.01	Down	7.38E-06	2.67E-04
TLR2	1.048	Up	7.45E-06	2.68E-04
MAOA	1.454	Up	8.60E-06	2.96E-04
ACER3	1	Up	1.01E-05	3.32E-04
TLR4	1.076	Up	1.02E-05	3.33E-04
DSC2	1.684	Up	1.64E-05	4.69E-04
DOCK4	1.048	Up	1.78E-05	4.94E-04
UGCG	1.637	Up	1.93E-05	5.24E-04
RPS16	-1.024	Down	2.12E-05	5.58E-04
BCL2A1	1.116	Up	2.23E-05	5.78E-04
CX3CR1	-1.842	Down	2.27E-05	5.84E-04
IGHM	-1.858	Down	2.43E-05	6.13E-04
IL7R	-1.671	Down	2.61E-05	6.46E-04
LRG1	1.066	Up	2.72E-05	6.67E-04
RPL18A	-1.022	Down	3.23E-05	7.51E-04
CD74	-1.422	Down	3.44E-05	7.87E-04
IL1RAP	1.324	Up	4.00E-05	8.76E-04
KIF2A	-1.001	Down	5.42E-05	1.09E-03
GRAP2	-1.064	Down	5.51E-05	1.10E-03
CD4	-1.355	Down	7.31E-05	1.34E-03
HSPA8	-1.258	Down	1.15E-04	1.88E-03
FLVCR2	1.133	Up	1.43E-04	2.21E-03
GBP1	-1.077	Down	1.76E-04	2.56E-03
HLA-DRB1	-1.321	Down	2.79E-04	3.60E-03
FGL2	-1.377	Down	3.18E-04	3.95E-03
ORM1	1.538	Up	4.56E-04	5.14E-03
ORM2	1.238	Up	5.68E-04	6.05E-03
PDK4	1.494	Up	6.28E-04	6.53E-03
CCR7	-1.153	Down	1.17E-03	1.03E-02
ABCA1	1.398	Up	1.28E-03	1.10E-02
IFI6	-1.017	Down	2.48E-03	1.78E-02
ERAP2	-1.103	Down	2.60E-03	1.84E-02
TUBB1	-1.22	Down	2.95E-03	2.01E-02
